# Supplementary material for: Extramedullary T-lymphoblastic Crisis in a Myelodysplastic/Myeloproliferative Neoplasm with a t(12;22)/MN1::ETV6 Translocation
Source: Hematol Rep. 2023 Mar 14;15(1):212–9. doi: 10.3390/hematolrep15010022 (PMC10048276; doi:10.3390/hematolrep15010022)
Supplement: Supplementary file 1 [file hematolrep-15-00022-s001.zip]

Archive with 1 entries (1 files):
- hematolrep-2149437-supplementary.pdf
